# Supplementary material for: Radiosensitivity in patients affected by ARPC1B deficiency: a new disease trait?
Source: Front Immunol. 2022 Jul 29;13:919237. doi: 10.3389/fimmu.2022.919237 (PMC9372879; doi:10.3389/fimmu.2022.919237)
Supplement: Supplementary file 9 [file Table_1.xlsx]

## Sheet: Foglio1
Table S1A. Longitudinal Immunological data
	Immunological investigations before corticosteroid therapy		Under corticosteroid therapy	Off Therapy	Off Therapy	Everolimus started on Jan 2019
	Dec. 2010	Jul. 2012	Sep. 2012	Oct. 2016	Oct. 2018	Feb. 2019	Jun. 2020
Hb (g/L)	7.5	10.7	14	10.7	12.4	12.5	10.5
PLT (10^3 /mL)	437000	98000	194000	136000	30000	59000	129000
WBC (10^3 /mL)	6940	6120	13970	4440	6670	3550	10350
Eosinophils (% and 10^3 /mL)	16.7 1160/mmc	5.8 350/mmc	2.2 310/mmc	7.8 350/mmc	8 530/mmc	21 750/mmc	40.8 4220/mmc
Total lymphocytes 10^3 /mL	5890/mmc (3.4-12.2)	2830/mmc (1.4-12.1)	2750/mmc (1.4-12.1)	1110/mmc (1.2-4.7)	1200/mmc (1.2-4.7)	910/mmc (1.2-4.7)	911/mm (1.2-4.7)
CD3+ (% and cells/μL)	64.3 3.787/mmc (2.2-9.2)	43.4 1228/mmc (0.7-8.8)	19.5 536/mmc (0.7-8.8)	52.8 586/mmc (0.77-4.0)	52.2 626/mmc (0.77-4.0)	50.6 460/mmc (0.77-4.0)	51.3 467/mmc (0.77-4.0)
CD4+ (% and cells/μL)	52.8 3.110/mmc (1.6-6.5)	36.3 1027/mmc (0.4-7.2)	13 357/mmc ( 0.4-7.2)	37.6 417.3/mmc (0.4-2.5)	39.6 475/mmc (0.4-2.5)	33.5 305/mmc (0.4-2.5)	37.2 339/mmc (0.4-2.5)
CD8+ (% and cells/μL)	9.5 559/mmc ( 0.3-3.4)	4.8 136/mmc (0.2-2.2)	6.1 168/mmc (0.2-2.2)	13.8 153.1/mmc (0.2-1.7)	10.1 121/mmc ( 0.2-1.7)	15.8 144/mmc ( 0.2-1.7)	11.1 101/mmc ( 0.2-1.7)
CD45+RA/RO (% on CD4+)	29.6/23.2	14.5/21.8	5.6/29.2	5.6/32.0	5.9/33.7	n/a	n/a
CD45+RA/RO (% on CD8+)	8.4/1.1	3.6 /1.2	2.7/3.4	4.8/9.0	4/6.1	n/a	n/a
CD19+ (% and cells/μL)	13.2 777/mmc ( 0.52-2.3)	41.9 1186/mmc ( 0.16-3.7)	66.8 1837/mmc ( 0.16-3.7)	30.7 340.7/mmc (0.10-0.80)	28 336/mmc (0.10-0.80)	33.6 306/mmc (0.10-0.80)	35.4 322/mmc ( 0.10-0.80)
CD16+56+ (% and cells/μL)	20.2 1190/mmc (0.097-1.99)	14.4 407/mmc ( 0.055-4.0)	11.5 316/mmc (0.055-4.0)	15.7 174.2/mmc (0.070-0.59)	18.4 221/mmc ( 0.070-0.59)	14.7 134/mmc (0.070-0.59)	11.2 102/mmc (0.070-0.59)
CD4+CD25hiCD127lowFoxp3+ Treg cells (% on CD4+)	8.85 (3.6-9.0)	13.3 (3.7-6.7)	5.56 (3.7-6.7)	n/a	17.4 (2.3–7.7)	n/a	n/a
CD4+CD45RO+CXCR5+ (% on CD4+) TFH	n/a	n/a	n/a	3.0 (1.3-13.5)			0.47 (1.3-13.5)
% B lymphocytes subsets (on CD19+)
CD27+IgD+IgM+ Unswitched memory	n/a	n/a	n/a	0.5 (3.1–18.0)	0.7 (3.0–21.1)	n/a	1.6 (3.0–21.1)
CD27+IgD-IgM- Switched memory	n/a	n/a	n/a	2.7 (2.9–17.4)	3.5 (4.4–20.5)	n/a	6 (4.4–20.5)
CD27-IgD+IgM+ Naïve	n/a	n/a	n/a	93 (59.7–88.4)	89.8 (58.5–84.6)	n/a	80 (58.5–84.6)
CD27-IgD-IgM- Double negative	n/a	n/a	n/a	4 (1.7–13.2)	6 (2.3–11.9)	n/a	12.4 (2.3–11.9)
CD21low CD38low	n/a	n/a	n/a	12.6 (2.3-10)	18.7 (2.3-10)	n/a	18.3 (2.7–8.7)
CD24high CD38high Transitional	n/a	29.7 (3.3-16.5)	n/a	5.8 (4.6-8.3)	10.5 (4.6-8.3)	n/a	0.9 (1.4–13.0)
IgG (mg/dl)	845 (270-792)	1028 (365-1200)	497 (365-1200)	1 092 (528-1490)	589 (527-1590)	800 (527-1590)	956 (646.5-1620)
IgA (mg/dl)	195 (5.8-58.0)	791 (11.5-94.3)	561 (11.5-94.3)	1447 (23-205.1)	1181 (36.1-268)	>1200 (36.1-268)	1460 (54-268)
IgM (mg/dl)	59 (18.4-145.0)	65 (25.6-201.0)	55 (25.6-201.0)	39 (33.3-207)	46 (30.5-220.0)	75 (30.5-220.0)	15 (33.7-257)
IgE (kU/L)	87.1	>5000	n/a	>5000	10400	n/a	35935
IgG anti-tet. (IU/mL)	n/a	0.1	> 5	0.05	n/a	n/a	n/a
IgG anti-HiB ( mg/L)	n/a	0.06	1.3	1.8	n/a	n/a	n/a
IgG anti-pneumo (mg/L)	n/a	20	37	59	n/a	n/a	n/a
NBT test (%)	>5	n/a	n/a	n/a	n/a	n/a	n/a
TCR α/β (on CD3+ %)	84.6 (43-93)	n/a	n/a	81.6 ( 44-92)	95.3 ( 44-92)	n/a	96.6 (44-92)
TCR γ/δ (on CD3+ %)	2.4 (1-7)	n/a	n/a	5 (2-24)	4.1 ( 2-24)	n/a	3.5 ( 2-24)
HLA-DR	Normal	n/a	n/a	n/a	n/a	n/a	n/a
TCR spectrotyping	Normal	n/a	n/a	n/a	n/a	n/a	n/a
T Lymphocyte proliferative function - OKT3 (NV > 20)	Normal	n/a	n/a	n/a	n/a	n/a	n/a
T Lymphocyte proliferative function - PHA (NV > 50)	Normal	n/a	n/a	n/a	n/a	n/a	n/a
WBC White blood cells; PLT Platelets;Hb Hemoglobin; TCR T cells receptor; PHA phytohemagglutinin; in bold, altered values.Values in brackets show normal ranges (mean-90% x 10^9/L) according age. T cell subsets from Schatorié E.J. H. et al., Clin Immunol 2011; Regulatory T cells subsets from van Gent R. et al. Clinical Immunology 2009; Impaired Phenotype and Function of T Follicular Helper Cells i…
Table S1B. Autoantibody evaluation
Autoantibodies	Mar. 2011	Jul 2012	May 2014	Oct. 2016	Oct. 2018	Feb. 2019	Jun. 2020
Ab anti-beta2 glicoproteina I (NV <10)	IgG 71 IgM U/ml	IgG 61,9 IgM 0,1	neg	n/a	n/a	n/a	n/a
Ab anti-cardiolipina (NV <10)	IgG 14 IgM 4 GPLU/ml	IgG 20,5 IgM 2,7	neg	n/a	n/a	n/a	n/a
P-ANCA (anti-neutrophil cytoplasmic antibodies)	1:640	1:160	1:20	n/a	n/a	neg	n/a
ANA (antinuclear Abs)	leaky positive (nuclear,citoplasmatic granular)	n/a	1:40 (nucleolar)	neg	neg	neg	n/a
Ab anti HLA I IgG (<1)	1.2	n/a	n/a	n/a	n/a	n/a	n/a
ASCA (NV <20 pos>25)	IgG 22 IgA 5	IgG 28 IgA 23	IgG 26 IgA 101	n/a	n/a	n/a	n/a
ASMA (anti-smooth muscle Abs)	1:20	n/a	n/a	n/a	n/a	neg	n/a
Ab anti platlet (NV <1)	(GPIIb/IIIa 1,7 GPIa/IIa neg GP Ib/IX neg)	(GPIIb/IIIa 2,5 GPIa/IIa 1,5 GP Ib/IX 1,2)	n/a	n/a	n/a	n/a	n/a
AMA (anti-mitochondrial Abs)	neg	neg	n/a	n/a	n/a	neg	n/a
ALKM1 (anti-liver/kidney microsomal Abs type I)	neg	neg	n/a	n/a	n/a	neg	n/a
ARA (anti-retinal Ab)	n/a	neg	n/a	n/a	n/a	neg	n/a
LC1 (anti-liver cytosol Ab Type 1)	neg	neg	n/a	n/a	n/a	neg	n/a
SLA/LP (anti-soluble liver antigen/liver-pancreas Abs)	neg	neg	n/a	n/a	n/a	n/a	n/a
IgA Antitranslutaminasi	neg	neg	n/a	neg	n/a	neg	n/a
Ab antiinsulina	neg	neg	n/a	n/a	n/a	n/a	n/a
GAD 65 (anti-Glutamic Acid Decarboxylase)	neg	neg	n/a	n/a	n/a	n/a	n/a
IA2 (anti-islet antigen 2)	neg	neg	neg	n/a	n/a	n/a	n/a
TG (anti-thyroglobulin)	neg	neg	neg	n/a	(neg March 17)	n/a	n/a
TPO (VN 60) (anti-Thyroid Peroxidase)	n/a	68	n/a	n/a	100 (march 17 post ivIg)	n/a	n/a
